# Supplementary material for: Involving Families in Cardiac Care Through Remote Patient and Family Management: Focus Group and Journey Mapping Study
Source: JMIR Cardio. 2026 Jul 28;10:e83055. doi: 10.2196/83055 (PMC13412015; doi:10.2196/83055)
Supplement: Multimedia Appendix 3 [file cardio-v10-e83055-s003.xlsx]

## Sheet: Result table
	RPFM intervention	Description	Phase(s) in journey		Nr.	RPFM intervention categorie	Core focus	RPFM interventions
	Dynamic pathway navigation: what to do? how are we doing now? What can we expect?				1	Dynamic pathway navigation	What to do? What can we expect? How to do it?	Personalised recovery trajectory and goal planner Real-time guided expectation management Shared medical routine and event planner Joint health overview and progression Relatives rehabilitation insight feed Hospitalisation support guidance Risk and symptom management instructions Follow-up care navigator
	Personalised recovery trajectory and goal planner	Supports families in the recovery process by helping them create a plan tailored to their personal situation; assists in creating a personalised step-by-step programme for recovery.	Discharge; First weeks home recovery		2	On-demand support and information	Help us (now), please?	Emotional support and crisis access Digital emergency assistant Integrated family care-portal Intelligent information-assistance Knowledge navigator
	Real-time guided expectation management	Provides transparent insight into what families can or should expect in the care pathway and where they stand, both physically and mentally, using preparatory modules, updates and information that support real-time steps.	Waiting/lead-up period; operation/treatment; post-operation First weeks home recovery		3	Family wellbeing modules	How do we cope and deal?	Social and practical support guide Caregiving guidebook Self-assessment check-ins Family dialogue toolkit Psychosocial resilience modules
	Shared medical routine and event planner	Offers insight into necessary new medical routines (e.g., medication schedules) and supports the planning of related appointments and tasks.	Post-admission (longitudinal)		4	Medical translation and consultation support	Do we (families and caresystem) understand eachother?	Symptom and feeling translator Question logbook Family attendance scheduler Plain-language consultation archive
	Joint health progress overview	Provides joint, data-supported insight into the current recovery status	First weeks home recovery		5	Safety and assurance monitoring	Is it going well? Is it safe?	Discharge checklist Installation and connection validation Data-driven personalised feedback Automated monitoring feedback loop
	Relatives rehabilitation insight feed	Provides an overview for relatives of the rehabilitation process and modules being followed, including patient updates via a diary with experiences, photographs, and videos.	Post-operation; Rehabilitation program		6	Collaborative lifestyle management	What can we do to prevent and how do we get better?	Lifestyle information database Balanced and personalised lifestyle coaching Interpersonal motivational messaging Lifestyle assessment and feedback
	Hospitalisation support guidance	Gives advice on how patients and relatives should behave mutually (physically and mentally) in relation to the operation, alongside realistic explanations of what relatives can do during admission and surgical logistics	Waiting/lead-up period; Operation preparation; operation/treatment		7	Peer support platform	Who do really understand us?	Buddy matching service Online peer support forum Virtual group sessions
	Risk and symptom management instructions	Clear and concrete guidelines and instructions for identifying, assessing and managing risks and symptoms with guidelines and decision trees	Waiting/lead-up period; First weeks home recovery
	Follow-up care navigator	Support helping families determine how to find fitting follow-up care.	Long-term management
	On-demand support and information: Help please!
	Emotional support and crisis access	Allows users to ask for emotional support with direct access to an emotional crisis helpline.	Post-operation; Post-admission (longitudinal)
	Digital emergency assistant	Supports families in assessing the urgency of a situation and offers guidance accordingly.	First week home recovery
	Integrated family care-portal	Integrates information on one platform across healthcare services and organisations	Post-admission (longitudinal)
	Intelligent information-assistance	Offers a low-threshold smart FAQ/AI chatbot interface that uses suggested frequently asked questions to help users find quick, trustworthy and verified answers on a broad need-spectrum of questions.	Operation preparation; first week home recovery
	Knowledge navigator	Provides tools (e.g., decision trees) that navigate users by helping which questions to ask and whom to contact, while offering education modules and relevant external links for trustworthy healthcare information.	Consult, test & diagnosis; waiting/lead-up period; Post-operation
	Family wellbeing modules: how do we cope and deal?
	Social and practical support guide	Information on social, practical, financial, and community help, including reintegration into "normal" work and social life.	Long-term management; Post-admission (longitudinal)
	Caregiving guidebook	Informal caregiving modules (roles, tips, support) and patient support training to prepare relatives for their role.	First week home recovery; Post-admission (longitudinal)
	Self-assessment check-ins	Short self-assessments (‘You Are Not a Superhero’ ) that help relatives monitor their own well-being, with suggestions on how to avoid overload.	Post-admission (longitudinal)
	Family Dialogue Toolkit	Advice on how to talk about the situation, motivating eachother, discussing new boundaries, and offering "talking cards" (discussion topics) for patients and relatives.	First week home recovery; Post-admission (longitudinal)
	Psychosocial resilience modules	Reflective toolkit for mental resilience, trust, stress management and emotional processing, including specific "living with heart disease" and existential support	First week home recovery; rehabilitation program; Post-admission (longitudinal)
	Medical translation and consultation support: do we (families and caresystem) understand eachother?
	Symptom and feeling translator	Tooling on how to explain vague symptoms, e.g., pain, mood swings, and provide insight into them	Waiting/leading-up period; First week home recovery; Post-admission (longitudinal)
	Question logbook	Logbook for relatives and patients to gather questions and answers so they don't forget them	Discharge; Post-admission (longitudinal)
	Family attendance scheduler	Enables reserving time slot / indicate preference for the time of surgeon visits (so relative can be present); if not possible, offer transcript	Operation preparation; Operation/treatment; Post-admission (longitudinal)
	Plain-language consultation archive	Provides retrievable, plain-language summaries of the diagnosis, operation ("the lost hours under anaesthesia"), discharge, and the overall treatment trajectory, translated from complex medical records	Consult, test & diagnosis; Operation preparation; Operation/treatment; Discharge; Post-admission (longitudinal)
	Safety and assurance monitoring; Is it going well? Is it safe?
	Discharge checklist	Offers a checklist that helps patients and relatives transition from the safe hospital environment to a safe home situation; covers what should and can be prepared.	Discharge
	Installation and connection validation	Gives digital support and active feedback about correct installation and data collection from the healthcare provider.	First week home recovery
	Data-driven personalised feedback	Analyses and translates collected data into insightful and understandable insights, explaining what the data means, what is normal, and what is good.	Post-admission (longitudinal)
	Automated monitoring feedback loop	Gives proactive reassurance notifications and periodic updates from the healthcare system confirming data remains within safe margins to prevent overprotection	Post-admission (longitudinal)
	Collaborative lifestyle management: what can we do and how do we get better?
	Balanced and personalised lifestyle coaching	Provides advice for patients and relatives in setting realistic goals (individual and together), maintaining changes, and preventing relapse via tips, reminders, and motivation.	Long-term management
	Lifestyle information database	Offers a knowledge library on lifestyle change specifically focused on healthy living after a medical event.	Post-admission (longitudinal)
	Interpersonal motivational messaging	Enables the family to cheer and motivate eachother through digital interactions such as feedback, shared milestones, or appraisal	Post-admission (longitudinal)
	Lifestyle assessment and feedback	Offers tooling to assess and monitor lifestyle changes, enabling data-driven feedback and insights into progress.	Post-admission (longitudinal)
	Peer support platform: who does really understand me?
	Buddy matching service	Matching with low-threshold “buddy” (e.g. former patient) for advice	First week home recovery; Post-admission (longitudinal)
	Online peer support forum	Group discussions, individual discussions, for both patient and relatives	Post-admission (longitudinal)
	Virtual group sessions	Virtual group sessions; stories from experience	Post-admission (longitudinal)

## Sheet: Raw Data
		Dynamic pathway navigation: what to do? how are we doing now? What can we expect?
		Recovery planner: personalised planning with goals and recovery progress
		Digital updates in case of delays
		Personal care pathway tracker (patient-specific timeline)
		Step-by-step program and overview recovery pathway
		Expectation management: information on what to expect (physically and mentally)
		Joint health overview: insight into health, progress, and medical (necessary) routines (such as medication and monitoring)
		Shared medical routine and event planner
		Insights for relatives into rehabilitation progression (e.g. through a rehabilitation diary; experiences, photos, videos)
		Brief summaries of rehabilitation programme for relatives to be involved alongside busy life
		Rehabilitation modules in preparation for rehabilitation program
		Digital updates on patient status for relatives (patient recovery diary)
		Information and advice on what to do during surgery for relative (e.g. being alone or not, going or not going to work)
		Realistic explanation of what relatives can do during admission (expectation management)
		Expectation management on care pathway (e.g. preparation videos)
		Advice and information on how to behave (mutually) in relation to the operation, both physically and mentally
		Clear and concrete guidelines and instructions for identifying, assessing and managing risks and symptoms (e.g. decision tree)
		Navigation support for fitting follow-up care
		On-demand support and information: Help please!
		Overview of sample questions; e.g. suggested frequently asked questions
		Digital Q&A - chatbot/smart FAQs page to navigate (trustworthy) healthcare information
		Emotional crisis helpline
		Ability to ask for emotional support
		Digital emergency assistant
		Care navigation support (e.g. decision tree for which question to ask, where and when)
		Navigation to reliable information (e.g. decision tree to relevant websites(links))
		One digital “front door” and consistent information across healthcare organisations
		Family wellbeing modules: how do we cope and deal?
		Parallel rehabilitation modules specific for relatives
		Mutual motivation and support messages
		Reflection and emotional check-in tool
		Patient support training
		Informal caregiving modules (roles, tips and support)
		Social support guide (social, practical, financial, community help and information)
		How do I talk about this? Help & talk advice
		Module: discovering and discussing eachother's (new) boundaries
		Care & release coaching module
		‘You Are Not a Superhero’ check-ins: short self-assessments that help relatives monitor their own well-being, with suggestions on how to avoid overload
		Talking cards (discussion topics for patient and relatives)
		Advice and information on how to provide balanced support as relative and deal with own emotions/feelings
		Psychosocial support tool: modules and exercises for mental resilience, stress management and emotional processing for patients and relatives.
		Module: living with heart disease
		Support module that helps with existential questions and finding meaning
		Information and advice module reintegration into ‘normal life’ - work & social life support
		Medical translation and consultation support: do we (families and caresystem) understand eachother?
		Symptom and feeling “translator” (resources on how to explain vague symptoms - e.g. pain, mood swings).
		Reserve time slot / indicate preference for the time of surgeon visits (so relative can be present)
		Logbook for relatives to gather questions
		Retrievable summary of key points discussed at the moment of discharge
		Summary of the course of the operation, what happened during the patient's “lost” hours under anesthesia
		Summarised review of consultation, diagnosis and (treatment) trajectory
		Retrievable summary of key insights from surgeon/medical staff
		Summary of (missed) consultation for relative and patient
		Retrievable medical record information summary in understandable language
		Safety and assurance monitoring; Is it going well? Is it safe?
		Digital support and active feedback about correct installation and data collection
		Automatic reassurance notifications to patient and relatives: Periodic updates and confirmation from the healthcare system or wearable data that everything remains within the safe margins, so overprotection is not necessary
		Discharge checklist (patient and relatives). e.g.; home situation, what should and can be prepared
		(Pro)active feedback/notifications from hospital (validation, assessment and feedback)
		Data-driven health progress insight patient and feedback (also for relatives)
		Analysis of personal data (assessment and feedback - what does the data say)
		Progression and health data insight for relatives and patient
		Explanation and information to patient and relative about care data collected - what is normal, what is good?
		Collaborative lifestyle management: what can we do and how do we get better?
		Lifestyle maintenance: guidance to prevent relapse into old lifestyle habits (tips and tricks, reminders lifestyle guidelines, motivation)
		Lifestyle information database
		Lifestyle assessment tool
		Balanced and personalised lifestyle coaching and advice for patient and relatives
		Setting realistic goals (individual and joint)
		Motivation module: encourage eachother
		Qualitative feedback and insight into the objective effectiveness of changed lifestyle behaviour
		Peer support platform: who does really understand me?
		Matching with low-threshold “buddy” (e.g. former patient) for advise
		Online peer support: group discussions, individual discussions, for both patient and relatives
		Virtual group sessions; stories from experience
